# Supplementary material for: Nuclear translocation of mitochondrial dehydrogenases as an adaptive cardioprotective mechanism
Source: Nat Commun. 2023 Jul 19;14:4360. doi: 10.1038/s41467-023-40084-5 (PMC10356764; doi:10.1038/s41467-023-40084-5)
Supplement: Supplementary file 13 — Source Data [file 41467_2023_40084_MOESM13_ESM.xlsx]

## Sheet: Fig.1g
Fig.1g
IDH-2						MDH-2					PDHE1
PCNA						Citrate Synthase (CS)					Kir2.1
CoxIV

## Sheet: Fig.2a
Fig.2a
Control	NLS-IDH-2
0.113984	0.334414
0.0400993	0.416928
0.00397822	0.124121
0.00989322	0.110912
Unpaired t test
P value	0.044
P value summary	*
Significantly different (P < 0.05)?	Yes
One- or two-tailed P value?	Two-tailed
t, df	t=2.541, df=6
PCNA Blot

## Sheet: Fig.2b
Fig.2b
Control	NLS-MDH2
0.013377	0.020192
0.003262	0.018531
0.001344	0.011476
Paired t test
P value	0.0486
P value summary	*
Significantly different (P < 0.05)?	No
One- or two-tailed P value?	Two-tailed
t, df	t=4.367, df=2
Number of pairs	3
PCNA Blot

## Sheet: Fig.2c
Fig.2c
Control	NLS-PDHC
0.00052667	0.006223
0.00045667	0.006437
0.00048167	0.005496
Unpaired t test
P value	<0.0001
P value summary	****
Significantly different (P < 0.05)?	Yes
One- or two-tailed P value?	Two-tailed
t, df	t=19.49, df=4
PCNA Blot

## Sheet: Fig.2d
Fig.2d
% Apoptosis
Control	DRN	NLS-IDH2 DRN	NLS-PDHC DRN	NLS-MDH2 DRN
26.79	38.47	17.9	19.5	16.17
12	48.1	25	28.7	40
2.8	40.3	11.4	13.6	31.9
Dunnett's multiple comparisons test	Mean Diff.	95.00% CI of diff.	Below threshold?	Summary	Adjusted P Value
Dox vs. Control	28.43	6.702 to 50.15	Yes	*	0.0118
Dox vs. IDH2 Dox	24.19	2.466 to 45.91	Yes	*	0.0293
Dox vs. PDHC Dox	21.69	-0.03432 to 43.41	No	ns	0.0504
Dox vs. MDH2 Dox	12.93	-8.791 to 34.66	No	ns	0.3084

## Sheet: Fig.2e
Fig.2e
Control	DRN	NLS-IDH-2+DRN	NLS-PDHC+DRN	NLS-MDH-2+DRN
1	1.20528	0.64135	0.151899	0.481013
1.18144	1.60338	1.14768	1.5865	0.835443
0.616034	1.40506	0.860704	0.6261	0.794721
1	2.29114	0.750733	0.677419	0.809384
1.12881	1.51522	1.08197
	1.37471	1.1171
Šídák's multiple comparisons test	Mean Diff.	95.00% CI of diff.	Below threshold?	Summary	Adjusted P Value
Control vs. DRN	-0.5805	-1.143 to -0.01815	Yes	*	0.0413
DRN vs. NLS-IDH-2+DRN	0.6325	0.09633 to 1.169	Yes	*	0.0168
DRN vs. NLS-PDHC+DRN	0.8053	0.2058 to 1.405	Yes	**	0.006
DRN vs. NLS-MDH-2+DRN	0.8357	0.2361 to 1.435	Yes	**	0.0043

## Sheet: Fig.2f
Fig. 2f
Control	NLS-IDH2+DOX	NLS-PDHC+DOX	NLS-MDH2+DOX	GFP-2A-mCherry+DOX	Dox
5763.31	5528.76	5746.56	5400.31	3105.04	4210.79
4825.1	5389.14	5014.97	5003.8	3998.58	4752.5
4679.9	5484.08	5014.97	5204.85	4361.57	4624.05
4836.27	5461.74	5350.05	5188.1	3339.59	4780.42
4361.57
4646.39
4718.99
5305.37
Šídák's multiple comparisons test	Mean Diff.	95.00% CI of diff.	Below threshold?	Summary	Adjusted P Value
Control vs. GFP-2A-mCherry+DOX	1191	552.9 to 1829	Yes	***	0.0001
NLS-IDH2+DOX vs. GFP-2A-mCherry+DOX	1765	1028 to 2501	Yes	****	<0.0001
NLS-PDHC+DOX vs. GFP-2A-mCherry+DOX	1580	843.8 to 2317	Yes	****	<0.0001
NLS-MDH2+DOX vs. GFP-2A-mCherry+DOX	1498	761.4 to 2235	Yes	****	<0.0001
GFP-2A-mCherry+DOX vs. Dox	-890.7	-1627 to -154.1	Yes	*	0.0129

## Sheet: Fig.2h
Fig.2h
BCL2
Control	DRN	NLS-IDH2 + DRN
1	0.370946	0.861153
1	0.118798	0.633872
1	0.203687	0.357026
Dunnett's multiple comparisons test	Mean Diff.	95.00% CI of diff.	Below threshold?	Summary	Adjusted P Value
DRN vs. Control	-0.7689	-1.151 to -0.3866	Yes	**	0.0022
DRN vs. NLS-IDH2 + DRN	-0.3862	-0.7684 to -0.003987	Yes	*	0.0481

## Sheet: Fig.2i
Fig.2i
MCL1
Control	DRN	NLS-IDH2 + DRN
1	0.099341	0.528878
1	0.431996	1.01614
1	0.144677	0.728781
Dunnett's multiple comparisons test	Mean Diff.	95.00% CI of diff.	Below threshold?	Summary	Adjusted P Value
DRN vs. Control	-0.7747	-1.185 to -0.3641	Yes	**	0.003
DRN vs. NLS-IDH2 + DRN	-0.5326	-0.9432 to -0.1220	Yes	*	0.0176

## Sheet: Fig.2j
Fig.2j
MCL-1
							BCL-2
			β-actin

[truncated: 71 more sheets: Fig.2k, Fig.2l, Fig.3b, Fig.3d, Fig.3e, Fig.3f, Fig.3g, Fig.3h, Fig.3j, Fig.3k, Fig.3m, Fig.3n, Fig.4a, Fig.4c, Fig.4d, Fig.4f, Fig.4g, Fig.4h, Fig.4i, Fig.4j …]
